# Supplementary material for: Elevated levels of FMRP-target MAP1B impair human and mouse neuronal development and mouse social behaviors via autophagy pathway
Source: Nat Commun. 2023 Jun 26;14:3801. doi: 10.1038/s41467-023-39337-0 (PMC10293283; doi:10.1038/s41467-023-39337-0)
Supplement: Supplementary file 4 — Supplementary Data 1 [file 41467_2023_39337_MOESM4_ESM.xlsx]

## Sheet: Sheet1
Table S1. Cell lines and animal models used in this paper
	Models			Age	Sex	Description	Conditions	Replicates
	Human (Homo sapiens) neurons	inducible dCas9-Activator line	idCas9A-H9	unknonwn	female cells	Targeting a doxycycline (Dox) inducible dCas9-Activator complex to the AAVS1 safe harbor locus in the genome of H9 human ESCs	LV-sgMAP1B infected neurons as experimental, LV-sgCtrl infected neurons as isogenic control	at least 3 independent differentiation	N = 1
		Patient lines	ASD	(the patient was adult)	male cells	5q13.2trip ASD patient fibroblast derived iPSCs and neurons	LV-shMAP1B infected neurons as experimental, LV-shNC infected neurons as isogenic control, 5907, GM1, H9, H1 as healthy control	at least 3 independent differentiation	N = 1
			FXS1 (WC005i-FX11-7, FX11-7)	unknonwn	male cells	FXS patient derived iPSCs and neurons	LV-shMAP1B infected neurons as experimental, LV-shNC infected neurons as isogenic control, GM1 as healthy control	at least 3 independent differentiation	N = 2
			FXS2 (WC007i-FX13-2, FX13-2)	unknonwn	male cells	FXS patient derived iPSCs and neurons	LV-shMAP1B infected neurons as experimental, LV-shNC infected neurons as isogenic control, 6007 as healthy control	at least 3 independent differentiation
		Control lines	Ctrl1 (GM1)	unknonwn	male cells	Control iPSCs and iPSC-derived neurons	Healthy control	at least 3 independent differentiation	N = 6
			Ctrl2 (WC032i-6007-1)	neonate	male cells	Control iPSCs and iPSC-derived neurons	Healthy control	at least 3 independent differentiation
			Ctrl3 (WC031i-5907-6)	neonate	male cells	Control iPSCs and iPSC-derived neurons	Healthy control	at least 3 independent differentiation
			Ctrl4 (WA09, H9)	embryo	male cells	Control ESCs and ESC-derived neurons	Healthy control	at least 3 independent differentiation
			Ctrl5 (WA01, H1)	embryo	male cells	Control ESCs and ESC-derived neurons	Healthy control	at least 3 independent differentiation
			Ctrl6 (WA13, H13)	embryo	male cells	Control ESCs	Healthy control	——
	Mouse (Mus musculus) primary neurons		WT primary neuron	P0-P1 (neonatae)	male or female (not identified)	Primary neurons isolated from P0 C57BL/6J mice	LV-NC infected neurons as isogenic control	at least 3 independent neuron isolation, each isolation are from different animal pups	N = 3
			dCas9Activator primary neuron	P0-P1 (neonatae)	male or female (not identified)	Primary neurons isolated from P0 dCas9Activator mice	LV-sgMap1b infected neurons as experimental, LV-sgCtrl infected neurons as isogenic control	at least 3 independent neuron isolation, each isolation are from different animals pups	N = 3
	Mouse (Mus musculus)		dCas9Activator mouse	8-12 weeks old	male	JAX stock #031645. Cre-dependent SPH (SunTag-p65-HSF1) transgenic mice	LV-sgMap1b injected mice as experimental, LV-sgCtrl injected mices as isogenic control	sgCtrl: n = 8 mice, sgMap1b: n = 7 mice	N = 8 and 7
	ex vivo brain slice		Human cortical slice	midfetal (PCD115, 115, 137)	female	ex vivo cultured human mid-fetal cortical slices	LV-shFMR1 infected slices to knockdown FMRP, LV-shNC infected slices as control	Slices from 3 individuals	N = 3
			rhesus macaque (Macaca mulatta) cortical slice	midfetal (embryonic day 91, 101, 104)	Unknown (not provided by Wisconsin Primate Center)	ex vivo cultured macaque mid-fetal cortical slices	LV-shFMR1 infected slices to knockdown FMRP, LV-shNC infected slices as control	Slices from 3 macaques	N = 3
