# Supplementary material for: Elevated levels of FMRP-target MAP1B impair human and mouse neuronal development and mouse social behaviors via autophagy pathway
Source: Nat Commun. 2023 Jun 26;14:3801. doi: 10.1038/s41467-023-39337-0 (PMC10293283; doi:10.1038/s41467-023-39337-0)
Supplement: Supplementary file 5 — Supplementary Data 2 [file 41467_2023_39337_MOESM5_ESM.xlsx]

## Sheet: sheet1
Table S2. 5q13.2 CNV published in literature and Decipher or ClinVar (related to figure 2)
Source	Decipher ID/ Accession/ Literature author	Variant (GRCh38/hg38)	Type	Sex	Size	Pathogenicity/Contribution	Inheritance	Phenotypes	Contains all the four genes triplicated in Waisman ASD patient	Contains MAP1B gene	Citation	Notes
Decipher Database Note: data were collected using Dicipher (www.deciphergenomics.org/)(Firth, H.V. et al., 2009. Am.J.Hum.Genet 84, 524-533 (DOI: dx.doi.org/10/1016/j.ajhg.2009.03.010)	257500	71,377,367 73,788,920	Triplication	46XX	2.41 Mb		Unknown Heterozygous		Yes	Yes	No
	265175	71,420,776 75,261,548	Duplication	46XX	3.84 Mb		De novo Heterozygous	Intellectual disability, Macrocephaly	Yes	Yes	No
	270911	65,325,413 72,502,598	Duplication	46XY	7.18 Mb		Unknown Heterozygous	Autistic behavior, Clinodactyly of the 5th finger, Delayed speech and language development, Global developmental delay, Intellectual disability, Overlapping toe	Yes	Yes	No
	273739	71,452,996 72,207,034	Duplication	46XX	754.04 Kb		Inherited from parent with unknown phenotype Heterozygous		only MAP1B	partly MAP1B	No	Small overlap with current duplication, but only part of MAP1B in our trip is duplicated
	396377	59,568,417 77,568,419	Duplication	46XY	18.00 Mb	Likely pathogenic	Unknown Heterozygous	Abnormal eyebrow morphology, Abnormality of dental morphology, Cryptorchidism, Decreased testicular size, Gynecomastia, Hypertelorism, Incoordination, Inguinal hernia, Intellectual disability, Micrognathia, Oligodontia, Single transverse palmar crease	Yes	Yes	No
	614	70,847,929 70,977,755	Duplication	46XX	129.83 Kb		Unknown Heterozygous	Intellectual disability, Primary amenorrhea, Short stature	No	No	No	5' of MAP1B, possible affecting MAP1B expression
	265895	71,452,996 71,720,205	Duplication	46XY	267.21 Kb		Inherited from normal parent Heterozygous		No	No	No
	277500	58,760,512 69,531,141	Triplication	46XX	10.77 Mb	Pathogenic	De novo Heterozygous	Abnormal stomach morphology, Abnormality of the gastrointestinal tract, Ileus, Mild intrauterine growth retardation	No	No	No	5' of MAP1B, possible affecting MAP1B expression
	290427	71,428,573 71,475,869	Duplication	Unknown	47.30 Kb	Uncertain	Maternally inherited Heterozygous	Seizure	No	No	No	5' of MAP1B, possible affecting MAP1B expression
	294832	71,475,838 71,915,996	Duplication	46XY	440.16 Kb	Uncertain	Unknown Heterozygous	Intellectual disability	No	No	No
	319791	73,828,454 74,498,551	Duplication	46XX	670.10 Kb	Uncertain Full	De novo Heterozygous		No	No	No
	326497	72,908,537 74,304,405	Duplication	46XX	1.40 Mb	Uncertain	Paternally inherited Heterozygous	Behavioral abnormality, Intellectual disability, Specific learning disability	No	No	PMID: 22140378	5' of MAP1B, possible affecting MAP1B expression
	368607	71,420,776 72,002,588	Duplication	46XY	581.81 kb	Uncertain	Unknown Heterozygous	Abnormal facial shape, Intellectual disability	No	No	No
	402112	73,828,454 74,498,551	Duplication	46XX	670.10 Kb	Uncertain	Unknown Heterozygous	Failure to thrive, Retrognathia, Stridor	No	No	No	5' of MAP1B, possible affecting MAP1B expression
	406339	69,553,767 71,074,132	Duplication	46XY	1.52 Mb		De novo Heterozygous		No	No	No	5' of MAP1B, possible affecting MAP1B expression
	422858	69,407,276 71,420,835	Duplication	46XX	2.01 Mb	Likely benign None	De novo Heterozygous	Failure to thrive in infancy, Proportionate short stature, Recurrent pneumonia	No	No	No	5' of MAP1B, possible affecting MAP1B expression
	455034	64,716,634 71,190,973	Triplication	46XY	6.47 Mb	Pathogenic Full	De novo Heterozygous	Long fingers, Microcephaly	No	No	No
	263708	1 181,538,259	Uniparental Disomy	46XX	181.54 Mb	Pathogenic Full	Paternally inherited, mosaic in patient	Bilateral microphthalmos, Clinodactyly of the 5th finger, Esotropia, Feeding difficulties in infancy, Gynecomastia, Hemangioma, Hepatomegaly, Hypermetropia, Macrocephaly, Macroglossia, Prominent nasal bridge, Short chin, Specific learning disability	Yes	Yes	No
	303204	72,037,947 72,246,147	Deletion	46XY	208.20 Kb	Uncertain	Paternally inherited Heterozygous	Abnormality of the face	only MRSP27 and MAP1B	Yes	No
	979	69,426,715 69,489,254	Deletion	46XY	62.54 Kb		Unknown Heterozygous	Arrhythmia, Atrial septal defect, Cryptorchidism, Ebstein anomaly of the tricuspid valve, Hyperactivity, Microcephaly, Short attention span	No	No	PMID: 16470726
	249662	68,166,547 70,977,755	Deletion	unknown	2.81 Mb		Unknown Heterozygous	Alveolar ridge overgrowth, Athetosis, Branchial cyst, Cerebellar hemisphere hypoplasia, Cerebellar vermis hypoplasia, Cerebral atrophy, Dystonia, Intellectual disability, Microcephaly, Narrow palate, Spasticity	No	No	No
	250281	54,979,170 71,377,426	Deletion	46XX	16.40 Mb		De novo Heterozygous	Choanal atresia, Delayed speech and language development, Generalized hirsutism, Hypertelorism, Hypoplasia of the corpus callosum, Intellectual disability, Proportionate short stature, Seizure, Strabismus	No	No	No
	251042	70,154,020 70,977,755	Deletion	46XX	823.74 Kb		Unknown Heterozygous	Delayed speech and language development, Intellectual disability	No	No	No
	255810	68,872,024 69,202,989	Deletion	46XY	330.97 Kb		Inherited from normal parent Heterozygous		No	No	No
	265175	65,855,998 69,533,218	Deletion	46XX	3.68 Mb		De novo Heterozygous	Intellectual disability, Macrocephaly	No	No	No
	298434	69,839,084 70,629,489	Deletion	46XX	790.41 Kb	Benign	Unknown Heterozygous	Feeding difficulties, Global developmental delay, Moderate global developmental delay, Pulmonic stenosis	No	No	No
	300757	69,542,775 69,675,732	Deletion	46XX	132.96 Kb	Uncertain	Unknown Heterozygous		No	No	No
	324090	70,436,365 71,291,191	Deletion	46XX	854.83 Kb		Unknown Heterozygous		No	No	No
	356317	52,737,450 69,521,723	Deletion	46XY	16.78 Mb	Pathogenic Full	De novo Heterozygous	Abnormal facial shape, Broad thu bp, Diplopia, Feeding difficulties in infancy, Finger joint hypermobility, Flat occiput, Global developmental delay, Heart murmur, High palate, Hypertelorism, Joint laxity, Low anterior hairline, Microtia, Nystagmus, Prominent nasal bridge, Short stature, Syndactyly, Wide intermamillary distance, Widow's peak	No	No	No
	414321	68,246,990 71,074,132	Deletion	46XY	2.83 Mb	Uncertain	Unknown Heterozygous		No	No	No
	421903	71,361,861 71,539,091	Deletion	46XY	177.23 Kb	Uncertain	Unknown Heterozygous		No	No	No
ClinVar	VCV000688929	72,154,188 72,713,128	Duplication	0-9 years XY	532.568 Kb			Delayed milestones in childhood, autism spectrum disorder	No	partly MAP1B	No
	VCV000153044	71,915,937 72,562,961	Duplication		647.025 Kb			Developmentl delay AND/OR other significant developmental or morphological phenotypes	Yes	Yes	PMID: 20466091	done by microarray
	VCV000608210	71,931,1339 72,490,159	Deletion	XY	558.941 Kb	Likely benign	De novo		No	Yes	No	submitted by Cincinnati Children's Hospital
	VCV000979681	71,721,750 72,760,687	Deletion		1.04 Mb				Yes	Yes	No	submitted by Quest Diagnostics Nichols Institute San Juan Capistrano
Literatures	Lin et al, 2012.	69,625,599 71,116,420	Duplication		1.49 Mb			Association with alochol depenence	No	No	PMID: 22702843	This area is associated with spinal muscular atrophy
	Gannon et al, 2011.	5q13.2q13.3	Duplication		5.1 Mb			Flat face with small mouth, short nose, bilateral epicanthal folds, low-set ears, and midfacial hypoplasia			PMID: 21918468	One patient; location not specific
	Huang et al, 2004.	69,563,946 70,564,170	Deletion	46XY	1 Mb		Inherited from normal parent	Hemifacial microsomia, Asymmetric macrostomia, dysplastic mandible, Multiple preauricular tags, Atresia of the external auricular canal, Vertebral anomalies	No	No	PMID: 20346424
		70,929,209 71,096,027			167 Kb
	Schmutz et al, 2004.										PMID: 15372022	No specific information
	Brkusanin et al, 2015.		Duplication/deletion								PMID: 26311540	No specific information
