# Supplementary material for: Elevated levels of FMRP-target MAP1B impair human and mouse neuronal development and mouse social behaviors via autophagy pathway
Source: Nat Commun. 2023 Jun 26;14:3801. doi: 10.1038/s41467-023-39337-0 (PMC10293283; doi:10.1038/s41467-023-39337-0)
Supplement: Supplementary file 6 — Supplementary Data 3 [file 41467_2023_39337_MOESM6_ESM.xlsx]

## Sheet: Plasmids 
	Table S3A. Plasmids used in the study
	LV-shNC	Published1
	LV-shNC-mCherry	This paper (pCDH-shNC-hUBC-mCherry)
	LV-shFMR1-mCherry	This paper (pCDH-shFMR1_2-hUBC-mCherry)
	LV-shMAP1B	This paper
	LV-shMap1b	This paper
	LV-shZnf366	This paper
	LV-dCAS-VP64	Addgene #61425
	LV-MS2-P65-HSF1	Addgene #61426
	LV-sgRNA	Addgene #61427
	LV-sgMap1b	This paper
	LV-sgMAP1B	This paper
	FUdeltaGW-rtTA	Addgene #19780
	pLV-TetO-hNGN2-Neo	Addgene #99378
	pBABEpuro-GFP-LC3	Addgene #22405
	pCAG-mCherry/GFP/LC3-IRES-Cre	A gift from Dr. Chichung Lie2
	PX552	Published3 (Addgene #60958)
	PX552-hSyn1-flex-mcherry	Published4
	PX552-sgMap1b-hSyn1-flex-mcherry	This paper
	49535-sgAAVS1-T2	Published5 (Addgene #157782)
	AAVS1-TRE3G-dCas9-10xGCN	This paper
	1. Smrt, R. D. et al. MicroRNA miR-137 regulates neuronal maturation by targeting ubiquitin ligase mind bomb-1. Stem cells (Dayton, Ohio) 28, 1060-1070, doi:10.1002/stem.431 (2010).
	2. Schaffner, I. et al. FoxO Function Is Essential for Maintenance of Autophagic Flux and Neuronal Morphogenesis in Adult Neurogenesis. Neuron 99, 1188-1203 e1186, doi:10.1016/j.neuron.2018.08.017 (2018).
	3. Swiech, L. et al. In vivo interrogation of gene function in the mammalian brain using CRISPR-Cas9. Nat Biotechnol 33, 102-106, doi:10.1038/nbt.3055 (2015).
	4. Shen, M. et al. FXR1 regulation of parvalbumin interneurons in the prefrontal cortex is critical for schizophrenia-like behaviors. Mol Psychiatry, doi:10.1038/s41380-021-01096-z (2021).
	5. Li, M. et al. Establishment of reporter lines for detecting fragile X mental retardation (FMR1) gene reactivation in human neural cells. Stem cells (Dayton, Ohio), doi:10.1002/stem.2463 (2016).

## Sheet: Primers
	Table S3B. Primers used in the study
	The sequences of oligonucleotide primers used for sgRNA constructions:
	sgMAP1B #1-F	CACCGCGTCGGCGAGATCGTGACCG	Promotor
	sgMAP1B #1-R	AAACCGGTCACGATCTCGCCGACGC
	sgMAP1B #2-F	CACCGCGGCAGCATCGCCAACCCGG	Exon 1
	sgMAP1B #2-R	AAACCCGGGTTGGCGATGCTGCCGC
	sgMAP1B #3-F	CACCGCGGAGCGAGACACTTCGCCG	Exon 1
	sgMAP1B #3-R	AAACCGGCGAAGTGTCTCGCTCCGC
	sgMAP1B #4-F	CACCGCCGGCCGCTCCTCTCCACTG	Exon 1
	sgMAP1B #4-R	AAACCAGTGGAGAGGAGCGGCCGGC
	sgMAP1B #5-F	CACCGCGCCGCGGAGAGTGCGCGG	Exon 1
	sgMAP1B #5-R	AAACCCGCGCACTCTCCGCGGCGC
	sgMap1b #1-F	CACCGAGGCGACGCGTGCGCCGGG	Promoter
	sgMap1b #1-R	AAACCCCGGCGCACGCGTCGCCTC
	sgMap1b #2-F	CACCGCTGCGCGGAAGAGAGGAGCG	Promoter
	sgMap1b #2-R	AAACCGCTCCTCTCTTCCGCGCAGC
	sgMap1b #3-F	CACCGCACCCGGCACGTCCTCGTGG	Promoter
	sgMap1b #3-R	AAACCCACGAGGACGTGCCGGGTGC
	sgMap1b #4-F	CACCGAGCTGGAAGGACGAGGTGTG	Promoter
	sgMap1b #4-R	AAACCACACCTCGTCCTTCCAGCTC
	sgMap1b #5-F	CACCGAGAACTCTGCTGCAACCCGA	Promoter
	sgMap1b #5-R	AAACTCGGGTTGCAGCAGAGTTCTC
	The sequences of oligonucleotide primers used for RT-PCR reactions:
	GAPDH	GTCAGTGGTGGACCTGACCT	Forward
	GAPDH	TGCTGTAGCCAAATTCGTTG	Reverse
	MAP1B	CACCGAGGTGCGCTTAATGAT	Forward
	MAP1B	GCTTAGTAACTCCCCGATCTCTT	Reverse
	MRPS27	GGAGAGGAACTTTGGTGCATC	Forward
	MRPS27	GCATAGCCATACAACTGGGAAC	Reverse
	PTCD2	GGACCATGTGGAACTGGCTAA	Forward
	PTCD2	ACACAACCTCACAAAAAGCGG	Reverse
	ZNF366	CCCAGTTTCGGTATGAACCTC	Forward
	ZNF366	AGGGTGGTTATAGGGCATCTT	Reverse
	Gapdh	AATGGGAAGCTTGTCATCAACG	Forward
	Gapdh	GAAGACACCAGTAGACTCCACGACATA	Reverse
	Map1b	GTGGTGAGTGGGAACGACC	Forward
	Map1b	TCGGAGTCATGTGTCGGAATC	Reverse
	Mrps27	CAGTCCAAGCTTCCCCGATA	Forward
	Mrps27	GCTGGGTGGTCAGAGTCAAAA	Reverse
	Ptcd2	CCTCGCTTTTGCAATCTGCT	Forward
	Ptcd2	TCTCCTGCAGATAATGTCTCCC	Reverse
	Znf366	CCGTGCCTACCAGTGTCATC	Forward
	Znf366	CCCCATCAGGTTGTGCATTC	Reverse
	LC3a	GACCGCTGTAAGGAGGTGC	Forward
	LC3a	CTTGACCAACTCGCTCATGTTA	Reverse
	LC3b	TTATAGAGCGATACAAGGGGGAG	Forward
	LC3b	CGCCGTCTGATTATCTTGATGAG	Reverse

## Sheet: Antibodies
	Table S3C. Antibodies used in this study
	Antibody	Distributer	Cat#	Dilution
	MAP1B	Santa Cruz	sc-365668	1:1000 (WB), 1:500 (PLA)
	LC3	Novus Biologicals	NB100-2331	1:1000 (WB), 1:200 (PLA)
	LC3	Santa Cruz	sc-271625	1:1000 (WB), 1:25 (PLA)
	ATG7	ABclonal	A19604	1:1000 (WB), 1:50 (PLA)
	p62	MBL International	PM045	1:1000
	mTOR	Cell Signaling Technology	2983T	1:1000
	p-mTOR	Cell Signaling Technology	5536T	1:1000
	ATG13	ABclonal	A0690	1:1000
	ATG12	ABclonal	A19610	1:1000
	AGT5	ABclonal	A19677	1:1000
	ATG4B	ABclonal	A5059	1:1000
	ATG3	ABclonal	A19594	1:1000
	GAPDH	Thermo Fisher Scientific	TAB1001	1:2000
	GAPDH	Thermo Fisher Scientific	MA5-15738	1:2000
	GFP	Abcam	ab290	1:3000
	GFP	Thermo Fisher Scientific	A-11120	4ug (IP)
	GFP	Thermo Fisher Scientific	A10262	1:2000
	mCherry	Thermo Fisher Scientific	M11217	1:2000
	OCT4 (POU5F1)	Santa Cruz	sc-5279	1:1000
	SOX2	R&D System	MAB2018	1:1000
	TRA1-81 (PODXL)	Millipore	MAB4381	1:1000
	PAX6	Biolegend	901301	1:500
	TUBB3	Promega	G712A	1:2000
	vGlut1 (SLC17A7)	SynapticSystems	135-303	1:2000
