# Supplementary material for: Elevated levels of FMRP-target MAP1B impair human and mouse neuronal development and mouse social behaviors via autophagy pathway
Source: Nat Commun. 2023 Jun 26;14:3801. doi: 10.1038/s41467-023-39337-0 (PMC10293283; doi:10.1038/s41467-023-39337-0)
Supplement: Supplementary file 8 — Source data [file 41467_2023_39337_MOESM8_ESM.xlsx]

## Sheet: Figure 1
1C
	shNC	23.5222	34.6597	39.0054
	shFMR1	59.8791	65.7674	75.3857
1F
	Distance from Soma (uM)	Ctrl	Ctrl	Ctrl	Ctrl	Ctrl	Ctrl	Ctrl	Ctrl	Ctrl	Ctrl	Ctrl	Ctrl	Ctrl	Ctrl	Ctrl	Ctrl	Ctrl	Ctrl	Ctrl	Ctrl	Ctrl	Ctrl	Ctrl	Ctrl	Ctrl	Ctrl	Ctrl	Ctrl	Ctrl	Ctrl	Ctrl	Ctrl	Ctrl	Ctrl	Ctrl	Ctrl	Ctrl	Ctrl	Ctrl	Ctrl	Ctrl	Ctrl	Ctrl	Ctrl	Ctrl	Ctrl	Ctrl	Ctrl
	10	3	3	4	3	2	3	3	4	4	2	3	4	5	3	4	3	1	3	3	1	5	3	4	3	1	3	4	4	4	2	3	3	2	2	3	2	3	3	4	5	3	3	1	4	3	4	3	5
	20	5	4	4	3	2	3	5	4	4	4	7	6	6	3	5	4	2	3	4	3	5	3	5	4	4	4	5	6	6	2	4	4	2	3	3	4	4	4	2	5	3	3	2	3	3	4	4	5
	30	4	4	4	3	3	4	6	4	2	5	8	4	5	3	5	4	4	2	4	3	7	3	4	4	3	5	6	6	6	2	5	5	3	3	2	1	3	3	3	4	1	3	2	3	3	3	2	3
	40	4	3	4	2	1	3	5	4	3	6	9	6	5	2	5	5	4	1	4	4	6	4	5	5	2	5	3	4	5	1	5	6	2	4	1	1	3	2	2	1	1	1	2	3	2	3	2	3
	50	2	3	4	2	1	1	4	3	1	4	6	5	4	2	3	4	4	1	4	4	1	3	3	5	2	5	3	3	2	1	4	4	2	1	2	2	3	0	1	1	2	1	4	3	3	3	1	2
	60	1	3	3	1	1	1	4	3	2	3	5	4	2	1	3	4	3	1	4	4	2	3	2	6	2	5	3	4	1	2	3	4	2	1	1	2	2	0	3	1	1	0	3	2	1	1	1	2
	70	1	2	2	1	2	1	3	2	4	3	4	2	2	1	2	4	3	1	3	3	1	3	2	5	2	3	3	3	2	1	1	3	2	2	0	1	1	0	3	1	0	0	3	2	0	0	1	1
	80	0	2	2	1	2	1	3	1	2	2	3	2	2	1	1	5	2	1	3	3	1	3	2	2	2	3	1	3	1	2	1	1	2	1	0	1	1	0	3	1	0	0	3	0	0	0	1	1
	90	0	2	1	1	3	1	3	0	3	2	3	1	1	1	0	5	1	2	2	6	4	1	2	1	2	2	1	1	1	4	1	2	2	1	0	2	1	0	3	0	0	0	1	0	0	0	1	0
	100	0	2	1	1	2	1	2	0	2	1	2	1	0	1	0	3	2	3	0	2	2	2	2	0	2	2	0	1	1	3	1	2	2	0	0	0	1	0	0	0	0	0	0	0	0	0	1	0
	110	0	1	1	1	0	1	1	0	1	1	1	0	0	2	0	3	2	2	0	2	2	2	1	0	2	1	0	1	1	1	1	2	1	0	0	0	1	0	0	0	0	0	0	0	0	0	0	0
	120	0	1	1	1	0	1	1	0	1	0	0	0	0	2	0	2	1	2	0	2	1	2	1	0	2	1	0	0	1	1	1	2	0	0	0	0	0	0	0	0	0	0	0	0	0	0	0	0
	130	0	2	0	1	0	2	1	0	1	0	0	0	0	2	0	1	1	1	0	1	0	2	1	0	1	0	0	0	0	0	1	2	0	0	0	0	0	0	0	0	0	0	0	0	0	0	0	0
	140	0	1	0	1	0	3	1	0	0	0	0	0	0	1	0	1	1	1	0	0	0	1	1	0	0	0	0	0	0	0	1	0
	150	0	0	0	0	0	2	0	0	0	0	0	0	0	1	0	0	1	0	0	0	0	0	0	0	0	0	0	0	0	0	0	0
	160	0	0	0	0	0	2	0	0	0	0	0	0	0	0	0	0	0	0	0	0	0	0	0	0	0	0	0	0	0	0	0	0
1G		Batch 1	Batch 1	Batch 1	Batch 1	Batch 1	Batch 1	Batch 1	Batch 1	Batch 1	Batch 1	Batch 1	Batch 1	Batch 1	Batch 1	Batch 1	Batch 1	Batch 1	Batch 1	Batch 1	Batch 1	Batch 1	Batch 1	Batch 1	Batch 1	Batch 1	Batch 1	Batch 1	Batch 1	Batch 1	Batch 1	Batch 1	Batch 1		Batch 2	Batch 2	Batch 2	Batch 2	Batch 2	Batch 2	Batch 2	Batch 2	Batch 2	Batch 2	Batch 2	Batch 2	Batch 2	Batch 2	Batch 2
	Ctrl	231.2	372.6	328	251.1	228.6	351.4	451.1	260.1	366	371.9	632.6	418	354.7	322.2	330.7	533.8	384.3	253.9	320.1	459.5	451.8	378.4	388	376.9	318.8	508.9	348.7	388	341	297.1	334.6	502.4		249.2	188.7	121.8	232.2	270.1	136.5	253.7	200.7	119.9	151.8	239.7	228.4	159.9	178.3	197.2
	MAP1B-EE	223.8	155.8	205.2	232.3	233.2	278.8	180.5	247.8	199.2	266.7	194	258.5	153.3	250.7	375.5	208.3	245.6	168.4	184.5	195.2	284.7	214	160	311.4	139.3	234.9	193.5	148.7	202.7	271.6				179.1	149.6	87.8	188.4	146.5	204.2	199.3	194.5	161.6	139.2	160.9	142.4	247.2	137.9	96.7
1I		Batch 1	Batch 1	Batch 1	Batch 1	Batch 1	Batch 1	Batch 1	Batch 1	Batch 1	Batch 1	Batch 1	Batch 1	Batch 1	Batch 1				Batch 2	Batch 2	Batch 2	Batch 2	Batch 2	Batch 2	Batch 2	Batch 2	Batch 2	Batch 2	Batch 2	Batch 2	Batch 2	Batch 2				Batch 3	Batch 3	Batch 3	Batch 3	Batch 3	Batch 3	Batch 3	Batch 3	Batch 3	Batch 3	Batch 3	Batch 3	Batch 3	Batch 3
	Ctrl	2.67264	1.94808	2.91305	2.64533	2.98853	2.09987	3.08632	2.51105	5.71143	2.92723	4.07006	4.55359	2.93682	3.16493				1.1789	4.20434	1.11364	2.97831	3.7279	3.64721	4.67035	4.68078	1.75771	1.68286	2.24833	2.62636	1.46581	1.67056				5.25938	4.84612	2.05901	1.50855	3.54358	3.86489	3.60258	1.6618	1.5294	2.33966	2.1397	2.63907	4.88365	4.69641
	MAP1B-EE	4.65742	2.90867	4.67035	4.32631	2.19037	5.45642	5.32381	5.03128	6.02231	3.09737	1.82048	3.23103	2.21059	4.39324				3.69912	2.09612	2.18474	3.84279	5.9068	3.43078	1.71622	2.49958	4.70496	6.16972	1.29483	1.46581						4.36635	5.41201	2.8259	4.53003	2.52356	1.9141	6.12281	1.67348	3.75959	4.34487	3.39032	4.41556
1J		Batch 1	Batch 1	Batch 1	Batch 1	Batch 1	Batch 1	Batch 1	Batch 1	Batch 1	Batch 1	Batch 1	Batch 1	Batch 1	Batch 1				Batch 2	Batch 2	Batch 2	Batch 2	Batch 2	Batch 2	Batch 2	Batch 2	Batch 2	Batch 2	Batch 2	Batch 2	Batch 2	Batch 2				Batch 3	Batch 3	Batch 3	Batch 3	Batch 3	Batch 3	Batch 3	Batch 3	Batch 3	Batch 3	Batch 3	Batch 3	Batch 3	Batch 3
	Ctrl	118	108	132	240	220	145	169	189	307	217	258	315	321	226				78	151	143	211	259	236	229	254	188	86	133	185	231	117				241	210	99	77	108	294	208	78	237	155	120	185	239	157
	MAP1B-EE	293	250	344	275	341	254	292	327	346	216	109	192	93	171				298	165	257	161	241	263	251	268	244	146	136	174						251	282	171	172	209	184	396	150	247	199	156	196
1L
	Ctrl	50	60	25	50	30	40	40	35	20
	MAP1B-EE	20	10	30	40	20	25	20	35	20	20
1N
	Ctrl	0.406667	0.156667	0.693333	0.276667	0.496667	0.5	0.1	0.276667	0.533333	0.366667	0.19	0.363333	0.316667	0.333333	0.6	0.413333	0.296667	0.5	0.556667	0.14	0.686667	0.506667	0.336667	0.603333	0.273333	0.67	0.366667	0.25	0.466667	0.623333
	MAP1B-EE	0.213333	0.256667	0.13	0.106667	0.15	0.2	0.213333	0.173333	0.376667	0.516667	0.456667	0.4	0.33	0.436667	0.42	0.3	0.483333	0.096667	0.503333	0.543333	0.296667	0.44	0.233333	0.146667	0.49	0.406667	0.4	0.133333	0.403333	0.226667
1O
	Ctrl	16.1895	16.0487	15.8619	15.5072	16.321	16.0644	14.6479	15.9199	15.2848	16.0196	15.0308	15.1401	15.213	15.0729	15.989	15.4909	15.7006	15.326	15.7924	15.4062	15.7105	15.9797	15.4649	15.7269	15.8571	15.7673	15.8925	15.6028	15.5178	15.8304
	MAP1B-EE	14.0396	14.3009	14.3841	15.6059	15.1858	14.8209	14.5288	14.5363	14.9468	14.5484	14.4211	14.9521	15.0106	14.6383	14.9186	15.0049	14.7778	13.794	14.4822	15.3531	15.2863	14.9112	14.7851	14.8683	14.3353	14.4393	14.8158	14.3448	14.8686	14.7995
[truncated: 95 more columns]

## Sheet: Figure 2
2B		Ctrl	Ctrl	Ctrl	ASD	ASD	ASD
	MAP1B	0.993341	1.00906	0.997665	3.854	4.29752	4.04447
	MRPS27	0.958557	0.993982	1.04955	3.9692	4.01077	3.6426
	PTCD2	0.917601	0.941905	1.13302	3.60613	3.16955	3.71672
	ZNF366	1.05129	0.923979	1.02948	0.465477	0.612161	0.456861
2D
									Ctrl4	0.615392	1.19299	0.856898
									Ctrl3	0.493449	0.77552	1.00315
									Ctrl5	1.09768	0.544561	0.846887
									Ctrl1	0.469391	0.852872	1.07087
									ASD	1.96811	1.52735	1.45177
									ASD shMAP1B	0.383663	0.932982	1.19924
2F	Distance from Soma (uM)	shNC	shNC	shNC	shNC	shNC	shNC	shNC	shNC	shNC	shNC	shNC	shNC	shNC	shNC	shNC	shNC	shNC	shNC	shNC	shNC	shNC	shNC	shNC	shNC	shNC	shNC	shNC	shNC	shNC	shNC	shNC	shNC	shNC	shNC	shNC	shNC	shNC	shNC	shNC	shNC	shNC	shNC	shNC	shNC	shNC	shNC	shNC	shNC
	10	5	3	3	4	4	4	5	2	4	4	4	4	3	3	3	4	5	3	4	4	4	4	2	4	4	4	5	2	3	3	6	6	5	4	4	5	3	4	4	5	4	6	4	4	3	6	3	5
	20	5	2	3	4	5	6	5	3	4	5	4	3	3	3	5	5	5	4	4	5	5	4	3	4	5	5	6	3	4	4	7	8	6	6	7	8	5	4	6	6	5	7	6	6	5	9	4	6
	30	4	2	4	5	5	5	5	4	5	5	5	5	3	3	4	4	5	3	4	5	5	4	5	5	5	4	4	5	4	5	9	8	5	6	6	8	5	3	6	8	8	7	7	7	5	10	5	7
	40	3	2	3	3	3	3	3	4	2	3	5	3	3	2	3	3	4	3	3	6	5	3	5	4	4	2	1	4	4	4	9	7	2	4	5	6	4	2	3	6	7	9	5	7	6	10	3	8
	50	1	2	3	2	3	1	1	2	1	1	4	2	3	2	3	2	4	2	2	6	4	2	3	4	1	1	1	2	3	3	8	3	2	4	4	5	3	3	3	7	6	4	3	3	6	7	2	4
	60	1	1	3	1	2	0	1	1	1	1	1	1	2	2	2	2	2	1	2	3	2	1	0	2	2	0	0	1	0	2	6	1	2	4	2	3	2	2	2	6	6	3	3	1	5	3	2	5
	70	0	0	1	0	2	0	1	1	0	1	1	0	1	2	1	1	2	0	2	1	1	0	0	0	2	0	0	1	0	0	6	1	1	2	3	2	1	1	2	6	1	2	0	1	6	2	2	3
	80	0	0	1	0	0	0	0	0	0	0	0	0	0	2	0	0	0	0	1	0	1	0	0	0	0	0	0	1	0	0	2	1	1	1	2	1	1	2	2	2	0	0	0	1	5	1	2	2
	90	0	0	1	0	0	0	0	0	0	0	0	0	0	1	0	0	0	0	0	0	0	0	0	0	0	0	0	1	0	0	0	1	1	0	2	0	1	3	1	1	0	0	0	0	4	0	0	1
	100	0	0	1	0	0	0	0	0	0	0	0	0	0	0	0	0	0	0	0	0	0	0	0	0	0	0	0	0	0	0	0	1	1	0	1	0	1	2	1	1	0	0	0	0	4	0	0	1
	110	0	0	1	0	0	0	0	0	0	0	0	0	0	0	0	0	0	0	0	0	0	0	0	0	0	0	0	0	0	0	0	1	1	0	0	0	1	1	2	0	0	0	0	0	1	0	0	0
	120	0	0	0	0	0	0	0	0	0	0	0	0	0	0	0	0	0	0	0	0	0	0	0	0	0	0	0	0	0	0	0	1	1	0	0	0	1	0	2	0	0	0	0	0	1	0	0	0
	130	0	0	0	0	0	0	0	0	0	0	0	0	0	0	0	0	0	0	0	0	0	0	0	0	0	0	0	0	0	0	0	0	1	0	0	0	0	0	1	0	0	0	0	0	1	0	0	0
	140	0	0	0	0	0	0	0	0	0	0	0	0	0	0	0	0	0	0	0	0	0	0	0	0	0	0	0	0	0	0	0	0	0	0	0	0	0	0	0	0	0	0	0	0	1	0	0	0
	150	0	0	0	0	0	0	0	0	0	0	0	0	0	0	0	0	0	0	0	0	0	0	0	0	0	0	0	0	0	0	0	0	0	0	0	0	0	0	0	0	0	0	0	0	0	0	0	0
	160	0	0	0	0	0	0	0	0	0	0	0	0	0	0	0	0	0	0	0	0	0	0	0	0	0	0	0	0	0	0	0	0	0	0	0	0	0	0	0	0	0	0	0	0	0	0	0	0
	170	0	0	0	0	0	0	0	0	0	0	0	0	0	0	0	0	0	0	0	0	0	0	0	0	0	0	0	0	0	0	0	0	0	0	0	0	0	0	0	0	0	0	0	0	0	0	0	0
2G		Batch 1	Batch 1	Batch 1	Batch 1	Batch 1	Batch 1	Batch 1	Batch 1	Batch 1	Batch 1	Batch 1	Batch 1	Batch 1	Batch 1	Batch 1	Batch 1	Batch 1	Batch 1	Batch 1	Batch 1	Batch 1	Batch 1	Batch 1	Batch 1	Batch 1	Batch 1	Batch 1	Batch 1	Batch 1	Batch 1	Batch 1	Batch 1		Batch 2	Batch 2	Batch 2	Batch 2	Batch 2	Batch 2	Batch 2	Batch 2	Batch 2	Batch 2	Batch 2	Batch 2	Batch 2	Batch 2	Batch 2
	shNC	196.5	128.3	246	204.8	254.8	195	215.6	176.7	175.6	217.8	244.3	191.7	168	210.1	224.1	200	271.7	177.6	232.8	338.9	281.4	183.4	234.8	228.3	234.2	173.6	172.5	234.1	180.9	229.2				624.9	420.7	280.5	343.4	441.1	428.7	297.9	339.7	407	503.7	388.8	396.5	321.7	339.6	656.5
	shMAP1B	248.8	312.9	326.4	355.6	323.8	233.3	377	201.6	244.5	254	260.2	268.6	291.2	304.1	271	235.6	269.9	242.2	273.3	244.4	243.2	199.3	236.6	265.3	281	224.3	240.8	293.9	285.8	252.4	262.3	294.1		561.4	474.6	475.9	491.1	466.1	450.9	615.6	492.7	537	449.5	631.4	395.4	464.7	644.3	824.4
2I		Batch 1	Batch 1	Batch 1	Batch 1	Batch 1	Batch 1				Batch 2	Batch 2	Batch 2	Batch 2	Batch 2	Batch 2	Batch 2	Batch 2	Batch 2	Batch 2	Batch 2	Batch 2	Batch 2				Batch 3	Batch 3	Batch 3	Batch 3	Batch 3	Batch 3	Batch 3	Batch 3	Batch 3	Batch 3	Batch 3	Batch 3	Batch 3	Batch 3	Batch 3	Batch 3	Batch 3	Batch 3	Batch 3
	shNC	1.50834	0.148187	0.81263	1.80471	1.72655	0.308879				1.93476	0.464985	0.425594	1.29096	0.382243	1.21697	0.515215	0.605669	0.84827	0.66757	2.06649	0.995832	1.24281				0.324167	0.312708	0.275	0.960833	0.39875	0.199375	0.434583	0.148333	0.692708	0.135208	0.845833	0.287292	0.7275	0.105833	0.409583	0.149375	0.2875	0.1	0.332292
	shMAP1B	0.13589	0.104627	0.137974	0.148812						0.436223	0.123802	0.163193														0.192292	0.20625	0.141458	0.208125	0.398542	0.1525	0.169583	0.120417	0.180208	0.1325	0.154583	0.394792	0.256042	0.165208	0.170208	0.412083	0.347708	0.261667
2J		Batch 1	Batch 1	Batch 1	Batch 1	Batch 1			Batch 2	Batch 2	Batch 2	Batch 2	Batch 2	Batch 2	Batch 2	Batch 2	Batch 2	Batch 2	Batch 2	Batch 2				Batch 3	Batch 3	Batch 3	Batch 3	Batch 3	Batch 3	Batch 3	Batch 3	Batch 3	Batch 3	Batch 3	Batch 3	Batch 3
	shNC	190	74	271	104	496			345	9	317	9	122	1	139	373	124	373	35	31				46	3	28	55	35	1
	shMAP1B	43	2	34	2				1	22	63													1	1	3	34	10	3	7	17	47	66	4	19	1
2L
	shNC	10	20	10	40	10	20
	shMAP1B	20	30	40	40	50	60
1N
	shNC	0.46	0.33	0.196667	0.07	0.46	0.163333	0.183333	0.473333	0.446667	0.36	0.57	0.286667	0.58	0.593333	0.483333	0.34	0.153333	0.386667	0.246667	0.363333	0.383333	0.356667	0.486667	0.556667	0.283333	0.11	0.25	0.5	0.066667	0.266667
	shMAP1B	0.583333	0.486667	0.37	0.536667	0.673333	0.103333	0.233333	0.24	0.486667	0.61	0.756667	0.566667	0.183333	0.726667	0.73	0.236667	0.266667	0.113333	0.3	0.57	0.516667	0.65	0.413333	0.22	0.696667	0.4	0.303333	0.386667
1O
	shNC	15.0899	15.1108	14.6757	15.7477	15.0234	15.448	14.9827	15.0087	14.9947	15.2911	15.1266	14.9372	15.2229	15.1531	15.6598	14.8931	16.2051	15.2558	14.7372	16.1015	15.3504	15.3525	15.7437	14.4855	15.1278	16.033	15.5376	15.4703	15.5329	14.3598
	shMAP1B	15.9806	15.9871	15.5381	15.8117	16.4609	15.9837	15.5183	15.1873	15.7313	15.6919	15.6404	15.5925	15.8742	15.652	15.3327	15.7684	15.1722	15.7907	15.966	15.3397	15.8931	16.4428	15.9495	15.8091	16.7575	15.4363	15.4891	16.3871
[truncated: 94 more columns]

## Sheet: Figure 3
3A
	CTR	128.375	124.899	136.864	64.6296	141.738	175.27	178.629	46.3737	245.295	240.306	230.452	242.419	231.155	227.96	199.451	177.946	145.402	129.53	131.181	129.86	133.883	121.795	170.615	147.917	53.0472	67.9283	62.2288	63.0008	75.8904	33.4705	61.2246	104.99	29.8647	88.2091	88.4245	79.8924	72.2299	49.3697	32.6257	56.1276	60.1332	34.1282	48.1315	56.6903	36.3289	35.1845	31.0708	57.6923
	ASD	203.549	277.751	131.576	109.359	248.624	131.77	153.722	220.29	210.27	143.059	223.532	211.534	174.221	180.214	131.774	344.244	210.006	164.43	66.178	170.666	163.273	149.927	169.46	218.249	193.978	293.32	242.072	149.334	244.445	307.731	220.637
	BPD	151.413	195.231	104.671	156.998	22.8004	143.304	172.843	86.2189	171.339	288.778	342.974	128.232	181.928	79.0865	221.403	172.964	102.919	155.824	162.324	156.067	118.397	162.545	47.0536	242.393	106.125	110.096	140.447	113.904	110.842	157.32	109.227	202.874	256.29	40.08	225.516	191.257	184.427	129.428	111.005	200.706	119.738	203.631	195.59	186.256	193.769	81.1574	216.948	215.848
	SCZ	69.5907	76.0443	109.409	87.8338	99.4038	80.3499	101.489	64.0952	102.419	181.1	148.368	63.7247	61.1674	52.9258	91.8349	273.703	195.566	169.775	46.907	105.415	89.2199	101.281	100.798	66.2252	80.8915	53.4661	73.1031	218.974	164.259	139.404	71.9582	53.7237	94.3356	79.8331	35.416	85.0514	31.89	17.0787	27.9196	37.3427	70.9996	85.4833	52.4277	54.4319	62.9388	207.76	233.426	185.26
3D
	sgCtrl	65.15	79.5593	32.5638	33.7492
	sgMap1b	132.715	134.064	96.9453	109.156
3F
	sgCtrl	33.9367	32.0027	28.6403	59.5269	55.7471	46.6976	30.5419	48.0978
	sgMap1b	46.0534	-50.2966	-25.0789	46.2729	-2.70563	27.1394	-1.7149
3G
	sgCtrl	20.5594	49.5809	73.8854	-12.9815	27.6882	21.5951	19.0283	52.0453
	sgMap1b	21.5658	-24.4496	-9.60566	-42.1466	14.6265	-11.1111	-0.77891
[truncated: 1,118 more columns]

## Sheet: Figure 4
4C
	Ctrl	1	1	1
	MAP1B-EE	0.50443	0.73393	0.73809
4D
4E		Ctrl	Ctrl	Ctrl	MAP1B-OE	MAP1B-OE	MAP1B-OE
	LC3-I	1	1	1	1.28502	1.13739	1.04217
	LC3-II	1	1	1	0.612349	0.688297	0.79551
	LC3-II/I	1	1	1	0.476528	0.605155	0.763323
4F
4G		Ctrl	Ctrl	Ctrl	MAP1B-OE	MAP1B-OE	MAP1B-OE
	LC3-I	1	1	1	1.88747	1.55093	1.2855
	LC3-II	1	1	1	0.999662	0.782989	0.418845
	LC3-II/I	1	1	1	0.759782	0.724236	0.467411
4K
	Ctrl	24.15	24.5333	25.9286
	MAP1B-EE	10.3333	16.2727	14.5333
4L
	Ctrl	10.45	9.53333	8.125
	MAP1B-EE	4.61111	7	5.17647
4M
	Ctrl	13.7	15	16.7059
	MAP1B-EE	5.72222	8.16667	8.52941
4N
	Ctrl	0.54094	0.616534	0.669317
	MAP1B-EE	0.530001	0.514774	0.613005
4P
	Ctrl	34.1538	42.6923	38.84
	MAP1B-EE	58.3077	67.875	64.5882

## Sheet: Figure 5
5B
	Ctrl	42.0612	37.283	40.211
	MAP1B-EE	33.8064	27.8082	30.9412
5D
	shNC	51.5818	50.2764	50.4543
	shFMR1	13.7782	12.548	13.3839
5F
	shNC	30.2291	48.4676	36.9733
	shFMR1	17.2851	22.1198	13.0204
5H
	shNC	58.4846	53.305	52.0897
	shMAP1B	70.4977	62.2922	61.5221

## Sheet: Figure 6
6B
6C
	sgCtrl	1	1	1
	sgMAP1B	1.5473	1.78086	1.72205
6D
	sgCtrl	1	1	1
	sgMAP1B	0.3553	0.37349	0.310738
6F
	Ctrl	1	1	1
	MAP1B-EE	1.39786	1.49132	1.32747
6H
	Ctrl	1	1	1	1
	MAP1B-EE	0.543933	0.656552	0.399469	0.440191

## Sheet: Figure 7
7C	Distance from Soma (uM)	ASD + Veh	ASD + Veh	ASD + Veh	ASD + Veh	ASD + Veh	ASD + Veh	ASD + Veh	ASD + Veh	ASD + Veh	ASD + Veh	ASD + Veh	ASD + Veh	ASD + Veh	ASD + Veh	ASD + Veh	ASD + Veh	ASD + Veh	ASD + Veh	ASD + Veh	ASD + Veh	ASD + Veh	ASD + Veh	ASD + Veh	ASD + Veh	ASD + Veh	ASD + Veh	ASD + Veh	ASD + Veh	ASD + Veh	ASD + Veh	ASD + Rap	ASD + Rap	ASD + Rap	ASD + Rap	ASD + Rap	ASD + Rap	ASD + Rap	ASD + Rap	ASD + Rap	ASD + Rap	ASD + Rap	ASD + Rap	ASD + Rap	ASD + Rap	ASD + Rap	ASD + Rap	ASD + Rap	ASD + Rap
	10	5	5	3	4	5	3	5	2	5	5	4	4	4	4	4	4	4	4	2	4	2	3	4	4	4	4	4	5	5	5	3	5	4	3	4	4	5	3	3	2	4	5	4	4	5	6	3	5
	20	5	6	5	4	4	3	6	3	4	6	6	7	7	5	5	5	5	5	3	5	3	3	5	6	5	4	6	7	7	5	8	5	5	5	6	7	8	4	5	6	5	6	5	5	8	7	4	6
	30	4	2	7	5	6	4	7	5	5	5	5	9	8	4	6	7	4	7	5	7	4	4	5	4	6	4	6	6	7	5	8	8	7	6	5	7	11	6	5	6	5	6	6	7	7	10	5	8
	40	4	2	2	4	3	2	3	3	4	3	5	4	6	4	6	5	2	6	6	8	4	2	6	3	5	4	4	4	6	5	9	8	7	4	3	5	8	6	4	9	6	7	7	5	5	9	6	7
	50	2	1	1	3	3	1	3	3	3	3	5	3	5	4	5	3	2	4	6	4	4	2	4	2	4	2	4	3	3	6	7	7	5	4	3	4	6	9	4	9	6	4	6	2	5	8	4	5
	60	3	2	1	2	1	2	3	2	0	1	4	2	1	2	3	2	2	3	3	3	3	1	3	1	3	2	2	3	4	5	5	5	3	3	2	2	5	3	2	6	3	3	3	2	5	4	4	4
	70	2	1	1	1	1	1	2	1	0	1	2	2	1	1	3	1	2	2	1	1	2	1	3	1	4	2	2	3	4	3	5	4	3	3	1	1	3	2	2	4	3	2	3	1	2	3	5	3
	80	1	0	0	0	1	1	2	1	0	0	2	2	1	1	1	1	3	0	1	0	1	1	1	1	2	1	0	0	3	2	4	1	1	1	1	1	2	2	1	3	3	2	0	2	2	3	5	3
	90	1	0	0	0	0	1	2	0	0	0	1	1	0	1	1	0	1	0	0	0	1	1	0	3	0	1	0	0	1	2	1	1	0	0	1	1	1	2	0	3	2	1	0	2	1	1	4	2
	100	1	0	0	0	0	1	0	0	0	0	1	2	0	1	1	0	1	0	0	0	0	0	0	4	0	1	0	0	1	0	1	0	0	0	0	1	0	1	0	3	1	1	0	2	0	1	2	1
	110	1	0	0	0	0	0	0	0	0	0	0	1	0	0	1	0	1	0	0	0	0	0	0	4	0	0	0	0	0	0	0	0	0	0	0	1	0	0	0	1	0	0	0	1	0	1	1	1
	120	1	0	0	0	0	0	0	0	0	0	0	1	0	0	1	0	0	0	0	0	0	0	0	3	0	0	0	0	0	0	0	0	0	0	0	0	0	0	0	1	0	0	0	3	0	1	0	1
	130	0	0	0	0	0	0	0	0	0	0	0	1	0	0	1	0	0	0	0	0	0	0	0	2	0	0	0	0	0	0	0	0	0	0	0	0	0	0	0	0	0	0	0	1	0	1	0	1
	140	0	0	0	0	0	0	0	0	0	0	0	0	0	0	0	0	0	0	0	0	0	0	0	1	0	0	0	0	0	0	0	0	0	0	0	0	0	0	0	0	0	0	0	0	0	1	0	1
	150	0	0	0	0	0	0	0	0	0	0	0	0	0	0	0	0	0	0	0	0	0	0	0	0	0	0	0	0	0	0	0	0	0	0	0	0	0	0	0	0	0	0	0	0	0	0	0	1
	160																															0	0	0	0	0	0	0	0	0	0	0	0	0	0	0	0	0	0
7D		Batch 1	Batch 1	Batch 1	Batch 1	Batch 1	Batch 1	Batch 1	Batch 1	Batch 1	Batch 1	Batch 2	Batch 2	Batch 2	Batch 2	Batch 2	Batch 2	Batch 2	Batch 2	Batch 2	Batch 2	Batch 3	Batch 3	Batch 3	Batch 3	Batch 3	Batch 3	Batch 3	Batch 3	Batch 3	Batch 3
	RAP	575.5	499	388	317.3	276	356.9	538.2	485.6	295.5	648.8	452.3	415.9	424.4	434.2	430.2	584.9	541.1	564.5	513.8	495.4	381.3	398.4	368.3	368.7	330	308.2	463.1	317.4	419.5	485
	Veh	308	192.9	222	247.9	273.1	216.1	372.3	196.8	223.6	274.4	414	470.9	435.8	299.7	435.4	344.8	329.3	361.7	349.9	385.1	293.4	212.9	386	470.6	379	287.8	314.8	325.2	439.3	441
7G		Batch 1	Batch 1	Batch 1	Batch 1	Batch 1	Batch 1	Batch 1			Batch 2	Batch 2	Batch 2	Batch 2	Batch 2	Batch 2	Batch 2	Batch 2	Batch 2	Batch 2	Batch 2	Batch 2	Batch 2	Batch 2			Batch 3	Batch 3	Batch 3	Batch 3	Batch 3	Batch 3	Batch 3	Batch 3	Batch 3	Batch 3	Batch 3	Batch 3	Batch 3
	Veh	2.41601	1.50834	0.148187	0.81263	1.80471	1.72655	0.308879			1.93476	0.464985	0.425594	1.29096	0.382243	1.21697	0.515215	0.605669	2.39433	0.84827	0.66757	2.06649	0.995832	1.24281			0.529988	0.249688	0.841316	0.295918	0.139317	0.287797	0.885048	0.191587	0.251145	0.298417	0.234277	0.284048	0.121824
	Rap	0.108378	0.700083	0.427887								0.181534	0.953105	1.00604	0.350354	0.209879	0.127762	0.254898									0.234069	0.174511	0.113286	0.213036	0.527697	0.275718	0.165348
7H		Batch 1	Batch 1	Batch 1	Batch 1					Batch 2	Batch 2	Batch 2	Batch 2	Batch 2	Batch 2	Batch 2	Batch 2	Batch 2			Batch 3	Batch 3	Batch 3	Batch 3	Batch 3	Batch 3	Batch 3	Batch 3	Batch 3	Batch 3	Batch 3	Batch 3	Batch 3
	Veh	190	74	271	104					9	9	122	1	139	124	1	35	31			64	8	64	84	8	44	63	19	39	35	22	27	9
	Rap	4	13	87						217	10	10	5								26	26	23	8	61	80	28
7J
	Rap	10	10	20	20
	Veh	60	75	40	40
7L
	ASD + Veh	0.18	0.183333	0.2	0.34	0.52	0.33	0.593333	0.253333	0.6	0.55	0.23	0.546667	0.626667	0.54	0.33	0.493333	0.373333	0.253333	0.31	0.316667	0.12	0.613333	0.11	0.25	0.5	0.066667	0.266667
	ASD + Rap	0.5	0.823333	0.246667	0.77	0.543333	0.746667	0.61	0.686667	0.723333	0.786667	0.593333	0.22	0.383333	0.24	0.72	0.266667	0.686667	0.283333	0.19	0.153333	0.373333	0.18	0.8
7M
	ASD + Veh	13.4705	13.883	15.1356	14.3038	14.635	14.5552	14.7239	14.8405	14.9184	14.3437	13.9449	14.7739	14.2249	14.601	14.9113	14.6701	14.5971	14.3495	14.6492	15.1106	13.9129	14.8812	16.033	15.5376	15.4703	15.5329	14.3598
	ASD + Rap	16.9665	16.7841	17.061	16.8967	16.7178	16.6288	17.0437	17.1572	17.0036	16.8205	17.5633	16.3262	16.505	17.4659	16.6019	16.993	17.0433	16.4088	16.6634	17.2922	17.0785	16.9996	16.9999
[truncated: 12 more columns]

## Sheet: Figure 8
8A	Distance from Soma (uM)	FXS2-shNC	FXS2-shNC	FXS2-shNC	FXS2-shNC	FXS2-shNC	FXS2-shNC	FXS2-shNC	FXS2-shNC	FXS2-shNC	FXS2-shNC	FXS2-shNC	FXS2-shNC	FXS2-shNC	FXS2-shNC	FXS2-shNC	FXS2-shNC	FXS2-shNC	FXS2-shNC	FXS2-shNC	FXS2-shNC	FXS2-shNC	FXS2-shNC	FXS2-shNC	FXS2-shNC	FXS2-shNC	FXS2-shNC	FXS2-shNC	FXS2-shNC	FXS2-shNC	FXS2-shNC		FXS2-shMAP1B	FXS2-shMAP1B	FXS2-shMAP1B	FXS2-shMAP1B	FXS2-shMAP1B	FXS2-shMAP1B	FXS2-shMAP1B	FXS2-shMAP1B	FXS2-shMAP1B	FXS2-shMAP1B	FXS2-shMAP1B	FXS2-shMAP1B	FXS2-shMAP1B	FXS2-shMAP1B	FXS2-shMAP1B	FXS2-shMAP1B	FXS2-shMAP1B
	10	3	3	2	4	3	3	2	2	3	4	3	2	2	2	2	2	2	3	2	2	3	3	4	4	2	3	5	4	3	3		3	5	3	3	5	4	5	3	4	3	4	3	4	5	4	5	3
	20	3	4	2	5	3	4	3	3	4	5	3	2	3	2	3	3	2	4	3	3	4	4	5	4	3	3	5	5	5	5		3	5	4	5	5	5	5	5	5	5	5	4	5	5	6	6	4
	30	3	3	3	8	4	3	2	2	3	4	3	2	3	2	2	3	3	3	3	3	5	4	5	5	3	3	5	4	5	5		4	4	3	5	3	3	6	5	5	5	6	4	6	7	4	5	4
	40	2	2	3	6	4	3	2	2	2	3	2	3	3	1	2	2	3	3	2	3	5	4	5	3	3	3	3	3	5	3		4	2	2	4	2	3	3	2	5	4	6	4	6	4	4	3	3
	50	2	1	3	2	2	2	1	3	2	1	2	4	2	1	2	2	3	2	2	3	4	2	3	3	3	2	1	2	5	3		1	2	3	3	1	2	2	1	3	4	4	1	4	3	2	2	4
	60	2	1	3	1	2	2	1	1	1	1	1	3	1	0	1	1	2	1	1	2	3	1	2	3	3	1	1	1	2	2		1	2	2	1	0	0	1	1	2	1	2	1	2	1	3	1	2
	70	1	1	1	1	2	2	1	1	0	1	1	1	1	0	0	1	1	1	1	1	1	0	1	1	1	1	1	1	1	2		1	2	2	1	0	0	1	1	2	0	2	1	2	1	1	1	1
	80	1	1	1	0	2	1	1	1	0	1	1	0	0	0	0	1	1	1	0	1	0	0	0	1	0	1	1	1	1	1		1	0	1	0	0	0	1	1	2	0	0	1	0	0	1	1	1
	90	1	0	1	0	0	1	0	1	0	1	1	0	0	0	0	1	1	0	0	1	0	0	0	1	0	1	0	0	0	0		0	0	0	0	0	0	1	1	1	0	0	1	0	0	0	1	0
	100	0	0	0	0	0	1	0	1	0	0	1	0	0	0	0	0	1	0	0	0	0	0	0	1	0	0	0	0	0	0		0	0	0	0	0	0	1	1	1	0	0	0	0	0	0	0	0
	110	0	0	0	0	0	0	0	0	0	0	0	0	0	0	0	0	0	0	0	0	0	0	0	1	0	0	0	0	0	0		0	0	0	0	0	0	0	1	0	0	0	0	0	0	0	0	0
	120	0	0	0	0	0	0	0	0	0	0	0	0	0	0	0	0	0	0	0	0	0	0	0	0	0	0	0	0	0	0		0	0	0	0	0	0	0	2	0	0	0	0	0	0	0	0	0
																																	0	0	0	0	0	0	0	2	0	0	0	0	0	0	0	0	0
																																	0	0	0	0	0	0	0	0	0	0	0	0	0	0	0	0	0
																																	0	0	0	0	0	0	0	0	0	0	0	0	0	0	0	0	0
8B		Batch 1	Batch 1	Batch 1	Batch 1	Batch 1	Batch 1	Batch 1	Batch 1	Batch 1	Batch 1		Batch 2	Batch 2	Batch 2	Batch 2	Batch 2	Batch 2	Batch 2	Batch 2	Batch 2	Batch 2		Batch 3	Batch 3	Batch 3	Batch 3	Batch 3	Batch 3	Batch 3	Batch 3	Batch 3	Batch 3
	shNC	182.7	165.9	212.3	292.3	233.7	232.2	157.5	203.6	170.5	229.5		190.2	189	154.5	91.8	137	174.7	209.6	175.5	154.7	196.9		276	191.7	274.9	307.4	179.9	191.2	220.5	221.5	296.4	246.1
	shMAP1B	188.3	221.8	205.7	255.3	169.1	195.4	272.3	286.4	366.4	252.1		318.2	246.1	395.2	317.9	258.5	240.7	170.5	310.6	226.6	279.4		229.8	369.4	296	284.9	306.5	376.2	249.6	279.3	207	362.5
8C		Batch 1	Batch 1	Batch 1	Batch 1	Batch 1	Batch 1	Batch 1		Batch 2	Batch 2	Batch 2	Batch 2	Batch 2	Batch 2	Batch 2	Batch 2	Batch 2		Batch 3	Batch 3	Batch 3	Batch 3	Batch 3	Batch 3	Batch 3	Batch 3
	Ctrl2	0.212258	0.830104							0.449977	0.494592	0.314556								0.702118	0.418206	0.373817	0.777603		0.488508
	FXS2	10.397	0.732537	6.21969	1.47183	1.50406	1.3461	3.73321		2.99256	12.3452	0.869536	1.36796	0.741776	6.22848	1.70189	1.13384	10.7814		9.38396	3.31704	2.74471	1.48513	2.57774	3.59238	8.83303	5.32041
8D		Batch 1	Batch 1	Batch 1	Batch 1	Batch 1	Batch 1	Batch 1	Batch 1		Batch 2	Batch 2	Batch 2	Batch 2	Batch 2	Batch 2	Batch 2	Batch 2		Batch 3	Batch 3	Batch 3	Batch 3	Batch 3	Batch 3	Batch 3	Batch 3
	shNC+veh	10.397	0.732537	6.21969	1.47183	1.50406	1.3461	3.73321	2.99256		12.3452	0.869536	1.36796	0.741776	6.22848	1.70189	1.13384	10.7814		9.38396	3.31704	2.74471	1.48513	2.57774	3.59238	8.83303	5.32041
	shMAP1B+veh	1.35376	0.968905	1.98175	0.386661	6.12844	0.315457	0.471609	1.50496		3.88035	1.97071	2.32808	1.548	1.25327	1.85196	2.25011	2.33596		3.6753	0.753042	2.3452	2.88441	4.54822	0.872014	2.968	5.44074
	shNC+Rap	0.413249	5.49842	0.540784	4.4813	0.885985	0.342722	3.10478	0.487156		5.34835	2.81388	2.90469	0.279856	1.03695	1.83912	0.754845	0.490987		2.71924	0.143533	2.5018	0.377197	1.22465	0.133844
8F
	shNC+Veh	1	1	1
	shFMR1+Veh	0.465545	0.543206	0.582873
	shNC+Rap	1.04566	1.00229	1.56833
	shFMR1+Rap	0.935981	0.963084	1.21334
8H	Distance from Soma (uM)	shNC+Veh	shNC+Veh	shNC+Veh	shNC+Veh	shNC+Veh	shNC+Veh	shNC+Veh	shNC+Veh	shNC+Veh	shNC+Veh	shNC+Veh	shNC+Veh	shNC+Veh	shNC+Veh	shNC+Veh	shNC+Veh	shNC+Veh	shNC+Veh	shNC+Veh	shNC+Veh	shNC+Veh	shNC+Veh	shNC+Veh	shNC+Veh	shNC+Veh	shNC+Veh	shNC+Veh	shNC+Veh	shNC+Veh	shNC+Veh	shNC+Veh	shNC+Veh	shNC+Veh	shNC+Veh	shNC+Veh	shNC+Veh	shNC+Veh	shNC+Veh	shNC+Veh	shNC+Veh	shNC+Veh	shNC+Veh	shNC+Veh	shNC+Veh	shNC+Veh	shNC+Veh	shNC+Veh	shNC+Veh
	10	4	3	4	3	7	3	1	2	4	1	5	11	6	7	7	3	4	3	0	1	1	4	3	1	2	3	3	3	1	2	2	1	2	1	2	2	3	6	3	3	1	2	2	2	7	3	3	4
	20	4	7	10	5	9	3	6	5	6	11	9	9	5	10	5	2	5	9	6	2	1	1	1	1	2	2	2	1	1	1	1	1	1	1	3	1	2	3	2	1	2	2	3	3	5	3	3	5
	30	2	6	10	1	5	1	5	6	4	6	4	3	3	6	3	2	2	9	3	1	1	1	0	1	1	1	2	1	1	1	1	2	1	2	3	0	2	0	0	1	2	3	0	1	2	3	2	4
	40	2	3	4	3	1	0	4	4	3	4	1	2	1	4	1	2	1	8	2	0	0	0	0	0	0	0	0	1	1	1	1	2	1	1	0	0	0	0	0	0	1	3	0	1	1	2	1	3
	50	1	2	3	0	1	0	3	3	2	4	1	2	1	2	1	2	1	6	1	0	0	0	0	0	0	0	0	1	1	1	0	0	1	0	0	0	0	0	0	0	1	0	0	1	1	0	1	1
	60	0	0	1	0	1	0	2	2	0	1	0	1	1	1	1	1	1	3	1	0	0	0	0	0	0	0	0	0	0	1	0	0	0	0	0	0	0	0	0	0	1	0	0	0	0	0	0	0
	70	0	0	1	0	0	0	1	1	0	0	0	1	0	1	0	1	1	0	0	0	0	0	0	0	0	0	0	0	0	0	0	0	0	0	0	0	0	0	0	0	0	0	0	0	0	0	0	0
	80	0	0	1	0	0	0	0	0	0	0	0	1	0	1	0	0	1	0	0	0	0	0	0	0	0	0	0	0	0	0	0	0	0	0	0	0	0	0	0	0	0	0	0	0	0	0	0	0
	90	0	0	1	0	0	0	0	0	0	0	0	0	0	0	0	0	0	0	0	0	0	0	0	0	0	0	0	0	0	0	0	0	0	0	0	0	0	0	0	0	0	0	0	0	0	0	0	0
	100	0	0	1	0	0	0	0	0	0	0	0	0	0	0	0	0	0	0	0	0	0	0	0	0	0	0	0	0	0	0	0	0	0	0	0	0	0	0	0	0	0	0	0	0	0	0	0	0
	110	0	0	1	0	0	0	0	0	0	0	0	0	0	0	0	0	0	0	0	0	0	0	0	0	0	0	0	0	0	0	0	0	0	0	0	0	0	0	0	0	0	0	0	0	0	0	0	0
	120	0	0	1	0	0	0	0	0	0	0	0	0	0	0	0	0	0	0	0	0	0	0	0	0	0	0	0	0	0	0	0	0	0	0	0	0	0	0	0	0	0	0	0	0	0	0	0	0
8I		Batch 1	Batch 1	Batch 1	Batch 1	Batch 1	Batch 1	Batch 1	Batch 1	Batch 1	Batch 1	Batch 1	Batch 1	Batch 1	Batch 1	Batch 1	Batch 1	Batch 1	Batch 1	Batch 1	Batch 1	Batch 1	Batch 1	Batch 1	Batch 1	Batch 1	Batch 1	Batch 1	Batch 1	Batch 1	Batch 1	Batch 1	Batch 1	Batch 1	Batch 1	Batch 1	Batch 1		Batch 2	Batch 2	Batch 2	Batch 2	Batch 2	Batch 2	Batch 2	Batch 2	Batch 2	Batch 2	Batch 2
	shNC+Veh	352.4	307.2	264.06	252.58	244.67	242.19	241.47	217.12	189.96	189.17	179.06	172.72	168.03	153.58	150.22	137.59	137.21	134.65	85.1																			44.09	31.98	68.01	43.09	40.49	63.04	56.04	83.94	82.54	61.67	69.83
	shFMR1+Veh	84.29	67.37	52.82	52.28	51.89	38.89	37.72	35.42	32.25	31.7	30.19	28.86	27.07	25.8																								30.48	11.71	59.81	20.84	41.5	41.94	26.53	17.89	54.34	31.01	29.11
	shNC+Rap	264.07	255.87	250.08	245.16	230.29	212.38	212.12	208.72	208.01	204.46	194.91	176.49	171.6	113.51	106.88	101.54																						52.01	85.62	45.97	83.98	61.78	52.43	49.35	47.48	65.63	63.92	94.1
	shFMR1+Rap	354.35	327.14	321.09	252.23	248.13	247.08	243.81	237.6	229.97	217.59	209.41	207.16	196.94	196.37	186.63	185.61	184.3	183.81	182.49	168.75	165.04	163	161.55	158.63	152.63	149.34	139.76	128.98	126.17	126.06	124.45	118.66	113.4	109.5	66.64	53.67		66.19	61.78	38.78	25.52	31.22	32.14	77.89	78.92	48.97	84.56	43.93
[truncated: 165 more columns]

## Sheet: Supplementary Figure 1
1B	Percentage
	NeuN+	92.8571	91.6667	91.9355
	MAP2+	90.625	85.7143	85.2459
1D
	shNC	47.2994	66.6281	82.4129
	shFMR1	25.442	32.6403	31.9056
1F
	shNC	40.5022	32.6063	39.1672
	shFMR1	64.5577	79.1865	55.9003
1G
	Ctrl1	1	1
	Ctrl6	1.14128	1.17358
	FXS1	2.76102	2.41924
	FXS2	2.3226	2.03509
1H
1I
	Ctrl1	1	1	1	1
	FXS1	1.10652	1.39808	1.3739	1.69907
1K
	Ctrl2	32.947	36.3811	39.6804
	FXS2	55.0458	42.8733	49.7402

## Sheet: Supplementary Figure 2
2B
	Ctrl	0.944291	1.059
	#5	5.74982	8.76646
	#4	1.68797	1.17023
	#3	1.63169	1.24938
	#2	1.46196	3.71562
	#1	1.72574	1.55989
2C
	#6	1.95387	1.93166
	#14	1.0751	1.06392
	#19	0.902741	0.92475
	#21	1.1681	1.1683
	#26	0.852968	0.921238
2H
	Ctrl	95.7219	99.2481	97.7273
	MAP1B-EE	98.2609	93.3884	97.3451
2J		Batch 1	Batch 1	Batch 1	Batch 1	Batch 1	Batch 1	Batch 1	Batch 1	Batch 1	Batch 1	Batch 1	Batch 1	Batch 1	Batch 1		Batch 2	Batch 2	Batch 2	Batch 2	Batch 2	Batch 2	Batch 2	Batch 2	Batch 2	Batch 2	Batch 2	Batch 2	Batch 2	Batch 2		Batch 3	Batch 3	Batch 3	Batch 3	Batch 3	Batch 3	Batch 3	Batch 3	Batch 3	Batch 3	Batch 3	Batch 3	Batch 3	Batch 3
	Ctrl	0.047123	0.028119	0.030025	0.044037	0.050042	0.052425	0.060467	0.046984	0.045038	0.064012	0.05171	0.053795	0.06568	0.066931		0.032527	0.050375	0.029817	0.05028	0.061718	0.056237	0.054569	0.070614	0.052266	0.047818	0.04437	0.051432	0.048165	0.039033		0.05025	0.043786	0.023591	0.025688	0.045038	0.061301	0.043369	0.032527	0.049416	0.036936	0.040033	0.038574	0.056952	0.037412
	MAP1B-EE	0.061093	0.069502	0.071726	0.057339	0.071101	0.052961	0.060884	0.068182	0.072143	0.07206	0.025974	0.040033	0.05171	0.04754		0.071012	0.055046	0.071448	0.03357	0.05025	0.054837	0.03628	0.052335	0.063863	0.040589	0.037809	0.067834				0.052335	0.058799	0.04754	0.057381	0.087156	0.038365	0.094364	0.062552	0.051501	0.04742	0.037174	0.05449
2K		Batch 1	Batch 1	Batch 1	Batch 1	Batch 1	Batch 1	Batch 1	Batch 1	Batch 1	Batch 1	Batch 1	Batch 1	Batch 1	Batch 1			Batch 2	Batch 2	Batch 2	Batch 2	Batch 2	Batch 2	Batch 2	Batch 2	Batch 2	Batch 2	Batch 2	Batch 2	Batch 2	Batch 2			Batch 3	Batch 3	Batch 3	Batch 3	Batch 3	Batch 3	Batch 3	Batch 3	Batch 3	Batch 3	Batch 3	Batch 3	Batch 3	Batch 3
	Ctrl	2.0867	2.10944	1.67777	1.86377	1.84867	1.20974	1.58402	1.54196	1.98818	1.3497	1.93145	1.56957	1.35445	1.63246			1.89482	1.66386	0.968269	1.83094	1.65769	1.72349	1.53654	2.62927	1.12442	1.32228	1.39683	1.3287	0.98256	1.26844			2.0724	1.9906	2.41361	1.8258	1.77086	2.04293	2.58445	1.41629	1.46336	2.14503	1.66936	2.15928	2.04451	2.8944
	MAP1B-EE	2.746	1.54739	1.4833	2.58803	1.58512	1.92835	2.3174	1.74654	2.01892	1.43522	1.52848	2.67549	1.67593	1.58529			2.61287	2.21107	1.61876	2.03317	2.3772	2.08879	1.34031	2.17939	3.24029	2.93538	1.78836	1.0845					2.25655	1.78262	2.08669	1.93716	2.00026	1.84365	3.19984	1.70687	3.09808	2.56556	2.36709	3.14437
2I		Batch 1	Batch 1	Batch 1	Batch 1	Batch 1	Batch 1	Batch 1	Batch 1	Batch 1	Batch 1	Batch 1	Batch 1	Batch 1	Batch 1			Batch 2	Batch 2	Batch 2	Batch 2	Batch 2	Batch 2	Batch 2	Batch 2	Batch 2	Batch 2	Batch 2	Batch 2	Batch 2	Batch 2			Batch 3	Batch 3	Batch 3	Batch 3	Batch 3	Batch 3	Batch 3	Batch 3	Batch 3	Batch 3	Batch 3	Batch 3	Batch 3	Batch 3
	Ctrl	0.986319	0.674031	0.773535	0.629036	0.499836	0.697678	0.6859	0.601357	0.845307	0.607935	0.584788	0.673011	0.552298	0.662329			0.491334	0.900425	0.311196	0.729783	0.641311	0.658836	0.796827	0.82219	0.453997	0.826958	0.62255	0.636382	0.339981	0.414425			0.874288	0.97355	0.83347	0.558755	1.08788	0.657943	0.629785	0.753335	0.40081	0.629488	0.558627	0.522756	0.677975	1.01202
	MAP1B-EE	0.836842	0.603801	0.600777	0.726416	0.401287	0.796455	0.959411	0.709354	0.810197	0.562505	0.410565	0.739116	0.871345	0.954609			0.531515	0.498487	0.478117	0.690209	0.969032	0.668127	0.392277	0.476789	0.801996	1.36922	0.435818	0.36457					0.782123	0.87606	0.713759	0.751291	0.706428	0.478365	0.972666	0.545512	0.8454	1.16316	0.922886	0.86434
2M		Batch 1	Batch 1	Batch 1	Batch 1	Batch 1	Batch 1	Batch 1	Batch 1	Batch 1	Batch 1	Batch 1	Batch 1	Batch 1	Batch 1			Batch 2	Batch 2	Batch 2	Batch 2	Batch 2	Batch 2	Batch 2	Batch 2	Batch 2	Batch 2	Batch 2	Batch 2	Batch 2	Batch 2	Batch 2		Batch 3	Batch 3	Batch 3	Batch 3	Batch 3	Batch 3	Batch 3	Batch 3	Batch 3	Batch 3	Batch 3	Batch 3	Batch 3
	Ctrl	0.697474	0.475325	0.456274	0.784252	0.44682	0.352701	0.439672	0.554933	0.683529	0.578891	0.749045	0.767776	0.764687	0.650909			0.2115	0.795948	0.502543	0.693132	0.604299	0.582697	0.760103	0.561992	0.578032	0.892502	0.358902	0.58464	0.53541	0.46652	0.809691		0.879488	0.577183	0.405066	0.337458	0.780451	0.734258	0.38197	0.699837	0.580095	0.393414	0.647237	0.60795	0.714425
	MAP1B-EE	0.720034	0.44294	0.766924	0.544728	0.623002	0.806771	0.711843	0.804273	0.83545	0.418125	0.377404	0.7033	0.417479	0.618596			0.529787	0.379169	0.467569	0.623972	0.788623	0.797225	0.709952	0.378121	0.386809	0.505796	0.340023	0.644049	0.771957				0.894902	0.712147	0.337361	0.311351	0.768029	0.504452	0.342333	0.71035	0.460279	0.692783	0.450819

[truncated: 15 more sheets: Supplementary Figure 3, Supplementary Figure 4, Supplementary Figure 5, Supplementary Figure 6, Supplementary Figure 7, Supplementary Figure 8, Supplementary Figure 9, Supplementary Figure 10, Supplementary Figure 11, Supplementary Figure 12, Supplementary Figure 13, Supplementary Figure 15, Supplementary Figure 16, Supplementary Figure 17, Supplementary Figure 18]
